# Supplementary material for: Genetic and environmental determinants of insect herbivore community structure in a Betula pendula population
Source: F1000Res. 2014 Jan 31;3:34. [Version 1] doi: 10.12688/f1000research.3-34.v1 (PMC3962004; doi:10.12688/f1000research.3-34.v1)
Supplement: Community structure of insect herbivores on different genotypes of silver birch (Betula pendula) — 2002_Data: Abundances of 23 individual insect species on 22 birch genotypes planted in 6 blocks in both Kuikanniitty and Parikkala study sites in 2002. Data also contain the columns for species richness and total mean abundance. Those four species that were not surveyed in Parikkala 2002 were excluded from Kuikanniitty species richness and total mean abundance calculations to better enable site comparisons. Columns containing species counts are named as in Table 1 in the associated article. Site: 1=Kuikanniitty, 2=Parikkala 2003_Data: Abundances of 27 individual insect species on 22 birch genotypes planted in 6 blocks in both Kuikanniitty and Parikkala study sites in 2003. Data also contain the columns for species richness and total mean abundance. Columns containing species counts are named as in Table 1 in the associated article. Site: 1=Kuikanniitty, 2=Parikkala. 2003_Additional_KuikanniittyData: Abundances of 27 individual insect species on 22 birch genotypes planted in 6 blocks in Kuikanniitty. Each block has two saplings from each genotype: one that was sprayed with pyrethrin in 2002 and one non-sprayed control. Data also contain the columns for species richness and total mean abundance. Columns containing species counts are named as in Table 1 in the associated article. Insecticide: 0=control, i.e. natural herbivory, 1=herbivores removed by pyrethrin sprayings in 2002. Site: 1=Kuikanniitty. [file f1000research-3-3505-s0000.tgz › 2003_data.csv]

Block	Genotype	Site	Year	SizeIndex	Richness	TotalMeanAbundance	EpinotiaTetraquetrana	PhyllonorycterCavella	Phyllonorycter1	ParornixBetulae	ParornixSP	EriocraniaSp	DeporausBetulae	Heteropteran1	FenusaPumila	Stigmella	ArgomyzaAlnibetulae	Lepidoptera4	OrchestesRusci	PhylloporiaBistrigella	HemicroaAustralis	Teleoides	Euzephora	Phyllonorycter2	Lepidoptera2	Cecidomyiidae	Trichiosoma	CroesusSeptentrionalis	Microlepidoptera1	RheumapteraHastata	Lepidoptera1	Lepidoptera3	EuceraphisBetulae
1	2	1	2003	120	8	0.666666667	1	1	0	0	0	3	0	0	0	0	0	0	0	0	4	3	1	0	0	0	1	0	4	0	0	0	0
1	3	1	2003	120	7	0.62962963	1	0	0	0	0	1	0	1	0	0	0	1	0	0	0	7	0	0	1	0	0	0	5	0	0	0	0
1	4	1	2003	120	7	0.592592593	0	0	0	0	1	6	0	3	0	1	1	1	0	0	0	3	0	0	0	0	0	0	0	0	0	0	0
1	5	1	2003	60	4	0.222222222	1	0	0	0	0	1	0	0	0	0	3	0	0	0	0	0	0	0	0	0	0	0	1	0	0	0	0
1	6	1	2003	60	8	0.555555556	2	1	0	0	0	3	0	4	0	0	1	0	1	0	0	2	0	0	0	0	0	0	0	0	0	0	1
1	7	1	2003	60	6	1.333333333	1	0	0	0	0	30	1	0	0	0	0	0	0	0	0	0	1	0	0	0	0	0	2	0	0	1	0
1	8	1	2003	120	10	0.777777778	1	1	0	0	0	0	2	6	1	0	0	1	0	2	1	5	0	0	0	0	0	0	1	0	0	0	0
1	9	1	2003	120	8	0.592592593	2	1	1	0	0	2	0	4	0	0	1	0	0	0	0	2	0	0	0	0	0	0	3	0	0	0	0
1	12	1	2003	120	9	0.814814815	0	0	0	0	0	7	0	3	1	0	0	1	0	0	1	3	3	0	0	0	0	0	2	0	0	1	0
1	14	1	2003	120	9	0.481481481	1	1	0	1	1	2	0	2	0	0	0	0	0	0	0	1	3	0	0	0	0	0	1	0	0	0	0
1	15	1	2003	60	5	0.222222222	1	0	0	1	0	2	0	1	0	0	0	0	0	1	0	0	0	0	0	0	0	0	0	0	0	0	0
1	16	1	2003	120	8	0.888888889	2	0	0	0	0	6	0	7	0	0	0	2	0	0	0	1	1	0	0	0	0	0	4	0	0	1	0
1	17	1	2003	120	6	0.62962963	0	0	0	0	0	5	0	5	0	0	3	0	1	0	0	1	0	0	0	0	0	0	2	0	0	0	0
1	18	1	2003	120	5	0.666666667	3	0	0	0	0	0	0	3	1	0	0	0	0	0	0	7	0	0	0	0	0	0	4	0	0	0	0
1	19	1	2003	60	5	0.407407407	0	0	0	0	0	5	0	2	0	0	0	0	0	0	0	2	1	0	0	0	0	0	1	0	0	0	0
1	20	1	2003	120	7	0.62962963	3	0	0	0	1	7	0	0	1	0	2	0	0	0	0	1	0	0	0	0	0	0	2	0	0	0	0
1	22	1	2003	120	9	0.703703704	1	0	0	0	0	8	1	1	0	0	1	0	0	0	1	4	0	0	0	0	1	0	1	0	0	0	0
1	23	1	2003	60	6	0.444444444	0	0	1	1	0	0	0	7	0	0	1	0	1	0	0	0	1	0	0	0	0	0	0	0	0	0	0
1	24	1	2003	120	4	0.37037037	0	0	0	0	0	5	0	2	0	1	0	2	0	0	0	0	0	0	0	0	0	0	0	0	0	0	0
1	25	1	2003	120	9	1.148148148	1	0	0	0	0	6	1	4	1	0	0	0	0	0	2	1	1	0	0	0	0	14	0	0	0	0	0
1	26	1	2003	60	5	0.333333333	1	0	0	0	0	3	0	0	0	0	0	1	0	0	1	3	0	0	0	0	0	0	0	0	0	0	0
1	30	1	2003	120	7	0.62962963	0	0	0	0	1	10	0	2	1	0	1	0	1	0	0	0	0	0	0	0	0	0	1	0	0	0	0
2	2	1	2003	60	5	0.444444444	0	0	0	0	0	7	0	2	1	0	0	0	0	1	0	1	0	0	0	0	0	0	0	0	0	0	0
2	3	1	2003	120	10	0.444444444	1	0	0	0	0	0	1	2	1	0	0	1	1	0	0	1	1	0	1	0	0	0	2	0	0	0	0
2	4	1	2003	120	10	0.62962963	1	2	0	0	0	4	0	0	1	0	0	1	0	0	1	3	1	1	0	0	0	0	2	0	0	0	0
2	5	1	2003	60	10	0.925925926	0	2	0	0	0	8	1	4	1	1	1	0	0	0	0	2	0	0	0	0	0	0	2	0	0	0	3
2	6	1	2003	120	11	1.333333333	3	0	1	2	1	11	0	5	0	0	0	4	0	0	1	2	3	0	0	0	0	0	3	0	0	0	0
2	7	1	2003	120	9	1.148148148	0	0	0	0	0	13	1	3	1	0	0	1	2	0	0	6	3	0	0	0	0	0	1	0	0	0	0
2	8	1	2003	120	7	0.777777778	1	0	1	1	0	7	0	2	0	0	0	4	0	0	0	5	0	0	0	0	0	0	0	0	0	0	0
2	9	1	2003	120	10	0.925925926	4	1	0	0	0	5	1	6	1	0	0	2	0	0	0	3	1	0	0	0	0	0	1	0	0	0	0
2	12	1	2003	60	8	0.592592593	0	1	0	0	0	2	0	1	0	0	0	3	0	0	4	2	2	0	0	0	0	0	1	0	0	0	0
2	14	1	2003	120	5	0.37037037	0	0	0	0	0	0	1	2	0	0	1	2	0	0	0	0	0	0	0	0	0	0	4	0	0	0	0
2	15	1	2003	120	11	1.111111111	1	0	0	0	0	10	2	0	2	0	2	3	0	1	2	1	2	0	0	0	0	0	4	0	0	0	0
2	16	1	2003	60	8	0.888888889	0	1	0	1	0	3	5	9	0	0	0	3	0	0	0	1	1	0	0	0	0	0	0	0	0	0	0
2	17	1	2003	120	6	0.888888889	0	0	0	0	0	11	0	4	2	0	1	0	0	0	0	4	0	0	0	0	0	0	2	0	0	0	0
2	18	1	2003	120	5	0.37037037	0	0	0	1	0	2	0	3	0	0	0	1	0	0	0	3	0	0	0	0	0	0	0	0	0	0	0
2	19	1	2003	120	11	0.851851852	2	1	0	0	1	4	1	1	0	0	0	3	1	0	0	4	1	0	0	0	0	0	4	0	0	0	0
2	20	1	2003	120	8	0.962962963	1	2	0	0	0	6	8	0	3	0	0	1	0	0	2	3	0	0	0	0	0	0	0	0	0	0	0
2	22	1	2003	60	9	0.62962963	0	0	0	0	0	4	3	3	0	0	1	1	0	2	0	1	1	0	0	0	0	0	1	0	0	0	0
2	23	1	2003	120	8	0.962962963	2	0	0	2	0	1	0	0	0	0	0	4	0	0	0	9	1	0	0	0	0	0	4	0	0	0	3
2	24	1	2003	120	12	0.703703704	1	0	1	1	0	3	1	3	1	0	1	0	0	1	1	3	0	0	0	0	0	0	2	0	0	0	0
2	25	1	2003	120	10	1.37037037	0	0	0	2	0	17	0	6	0	0	0	2	1	0	1	1	5	0	0	0	0	0	1	0	0	1	0
2	26	1	2003	30	6	0.222222222	1	0	0	0	0	0	0	1	1	0	0	1	0	1	0	0	0	0	0	0	0	0	1	0	0	0	0
2	30	1	2003	120	8	0.666666667	0	1	0	0	0	6	0	0	0	0	0	3	0	0	0	2	2	0	1	0	0	0	2	0	0	1	0
3	2	1	2003	120	9	0.555555556	0	1	0	0	1	2	0	2	0	0	0	3	1	0	0	2	2	0	0	0	0	0	1	0	0	0	0
3	3	1	2003	120	8	0.555555556	0	1	0	0	0	3	1	1	1	0	0	3	0	0	0	2	3	0	0	0	0	0	0	0	0	0	0
3	4	1	2003	120	10	1.222222222	3	0	0	0	0	15	0	4	0	0	0	2	0	0	1	3	2	0	1	0	0	0	1	1	0	0	0
3	5	1	2003	60	7	0.37037037	1	0	1	0	0	3	0	2	1	0	0	0	0	0	0	0	0	0	1	0	0	0	1	0	0	0	0
3	6	1	2003	60	9	0.888888889	1	1	0	0	0	6	6	5	0	0	0	0	2	0	1	1	0	0	0	0	0	0	1	0	0	0	0
3	7	1	2003	60	4	0.296296296	0	0	0	0	0	5	0	1	0	0	0	1	0	0	0	0	1	0	0	0	0	0	0	0	0	0	0
3	8	1	2003	120	10	2.333333333	3	0	0	0	0	13	10	3	0	0	0	4	0	1	0	4	8	0	0	0	0	11	6	0	0	0	0
3	9	1	2003	120	10	0.814814815	4	2	0	0	1	7	1	1	0	0	0	1	1	0	0	2	0	0	0	0	0	0	2	0	0	0	0
3	12	1	2003	30	4	0.222222222	1	2	0	0	0	2	1	0	0	0	0	0	0	0	0	0	0	0	0	0	0	0	0	0	0	0	0
3	14	1	2003	120	11	0.888888889	1	0	2	1	0	2	0	5	5	0	1	0	1	0	0	2	0	0	0	0	0	0	3	0	0	0	1
3	15	1	2003	120	10	0.925925926	5	1	0	0	0	4	0	0	1	0	1	3	0	0	0	2	6	0	1	0	0	0	0	0	0	1	0
3	16	1	2003	120	10	0.777777778	1	1	0	0	0	1	0	2	0	0	0	5	1	1	0	1	4	0	0	0	0	0	4	0	0	0	0
3	18	1	2003	60	6	0.592592593	1	0	0	1	0	10	0	2	0	0	0	0	0	0	0	0	1	0	0	0	0	0	0	0	1	0	0
3	19	1	2003	30	4	0.296296296	0	0	0	0	0	5	0	1	0	0	0	0	0	0	0	1	1	0	0	0	0	0	0	0	0	0	0
3	20	1	2003	60	7	0.592592593	1	1	0	0	1	4	0	4	0	0	0	0	0	0	0	0	3	0	0	0	0	0	2	0	0	0	0
3	22	1	2003	60	4	0.222222222	0	0	0	0	0	2	0	0	0	0	0	0	0	0	0	2	0	0	0	0	0	0	1	0	0	0	1
3	23	1	2003	60	8	0.555555556	1	0	0	0	0	2	3	3	0	0	0	1	0	0	0	1	0	0	1	0	0	0	3	0	0	0	0
3	24	1	2003	60	6	0.555555556	1	0	0	0	0	7	0	2	0	0	0	2	0	0	0	2	0	0	0	0	0	0	1	0	0	0	0
3	25	1	2003	120	6	1.111111111	0	0	0	0	0	20	1	3	0	0	0	4	0	0	0	1	1	0	0	0	0	0	0	0	0	0	0
3	26	1	2003	30	6	0.37037037	1	1	0	1	0	4	0	1	0	0	0	0	0	0	2	0	0	0	0	0	0	0	0	0	0	0	0
3	30	1	2003	120	8	1	1	2	0	0	0	13	0	2	1	0	0	3	0	0	0	3	0	0	0	0	0	0	2	0	0	0	0
4	2	1	2003	120	11	1.407407407	3	1	0	7	0	11	5	1	3	0	0	1	0	3	0	2	0	0	0	0	0	0	1	0	0	0	0
4	3	1	2003	120	8	0.481481481	0	1	0	0	0	1	0	2	1	0	0	3	0	0	0	1	2	0	0	0	0	0	2	0	0	0	0
4	4	1	2003	120	10	0.777777778	0	0	0	1	1	5	0	3	1	0	0	3	0	0	1	0	3	0	0	0	0	0	2	0	0	1	0
4	5	1	2003	60	3	0.296296296	0	0	0	0	0	0	0	6	1	0	0	0	0	0	0	0	0	0	0	0	0	0	1	0	0	0	0
4	6	1	2003	60	6	0.333333333	2	0	0	0	0	1	0	2	0	0	0	1	0	0	0	1	0	0	0	0	0	0	2	0	0	0	0
4	7	1	2003	120	9	0.62962963	0	1	1	0	0	5	0	1	0	1	0	0	0	0	0	3	1	0	0	0	0	0	3	0	1	0	0
4	8	1	2003	120	12	0.740740741	2	0	0	1	2	2	2	2	1	0	1	1	0	0	3	1	0	0	0	0	0	0	2	0	0	0	0
4	9	1	2003	120	7	0.666666667	0	1	0	0	0	9	0	3	0	1	0	0	1	0	1	0	0	0	0	0	0	0	2	0	0	0	0
4	12	1	2003	60	9	0.740740741	0	1	1	1	0	9	0	1	0	0	0	0	0	1	0	0	4	0	0	0	0	0	1	0	0	1	0
4	14	1	2003	120	9	0.777777778	0	0	1	0	0	5	0	1	2	0	0	4	0	0	0	5	1	0	0	0	0	0	1	1	0	0	0
4	15	1	2003	120	7	0.740740741	0	0	0	0	0	10	0	0	1	0	0	2	0	1	0	1	1	0	0	0	0	0	4	0	0	0	0
4	16	1	2003	120	5	0.666666667	0	0	0	0	0	2	0	5	0	0	0	0	0	0	0	6	3	0	0	0	0	0	0	0	0	2	0
4	17	1	2003	120	6	0.518518519	0	0	0	2	1	7	0	1	1	0	0	0	0	0	0	0	0	0	0	0	0	0	2	0	0	0	0
4	18	1	2003	120	7	0.555555556	0	0	0	0	0	3	0	1	1	0	0	3	0	0	0	1	2	0	0	0	0	0	4	0	0	0	0
4	19	1	2003	60	4	0.333333333	1	0	0	0	0	5	0	2	0	0	0	0	0	0	0	1	0	0	0	0	0	0	0	0	0	0	0
4	20	1	2003	60	6	0.37037037	0	0	0	0	0	3	0	0	0	0	0	1	0	0	1	2	2	0	0	0	0	0	1	0	0	0	0
4	22	1	2003	120	9	0.592592593	0	0	0	1	0	3	1	0	0	0	1	4	1	2	2	0	1	0	0	0	0	0	0	0	0	0	0
4	23	1	2003	30	5	0.296296296	2	1	0	0	0	2	0	2	1	0	0	0	0	0	0	0	0	0	0	0	0	0	0	0	0	0	0
4	24	1	2003	60	2	0.777777778	0	0	0	0	0	20	0	1	0	0	0	0	0	0	0	0	0	0	0	0	0	0	0	0	0	0	0
4	25	1	2003	60	6	0.592592593	1	0	0	0	1	8	0	3	0	0	0	0	0	0	0	2	0	0	0	0	0	0	1	0	0	0	0
4	26	1	2003	30	4	0.333333333	0	0	0	0	0	6	0	1	0	1	0	0	0	0	1	0	0	0	0	0	0	0	0	0	0	0	0
4	30	1	2003	120	7	0.555555556	0	0	0	1	1	4	0	4	2	0	0	1	0	0	0	0	2	0	0	0	0	0	0	0	0	0	0
5	2	1	2003	120	10	1.037037037	0	2	0	4	2	2	0	0	2	0	0	0	0	1	0	3	1	0	0	0	0	9	2	0	0	0	0
5	3	1	2003	60	8	0.777777778	6	1	0	0	0	6	1	2	0	0	0	0	0	0	0	1	3	0	0	0	0	0	1	0	0	0	0
5	4	1	2003	120	11	0.814814815	2	2	0	0	0	5	0	2	1	0	1	3	0	2	0	2	1	0	0	0	0	0	1	0	0	0	0
5	5	1	2003	30	4	0.148148148	0	0	0	0	0	0	0	1	1	0	0	0	0	0	0	0	0	0	0	0	0	0	1	0	0	0	1
5	6	1	2003	60	12	1.111111111	2	2	0	1	0	2	10	4	1	0	0	3	0	0	0	1	1	0	0	0	0	0	2	0	0	1	0
5	7	1	2003	60	8	1.074074074	3	0	0	0	0	5	6	7	1	0	0	0	0	0	1	4	0	0	0	0	0	0	2	0	0	0	0
5	8	1	2003	60	5	0.407407407	2	0	0	1	0	0	0	0	0	0	0	4	0	0	0	2	0	0	0	0	0	0	2	0	0	0	0
5	9	1	2003	120	11	1.111111111	2	0	0	0	0	4	2	3	1	0	1	4	0	0	2	3	2	0	0	0	0	0	6	0	0	0	0
5	12	1	2003	30	3	0.148148148	0	0	0	0	0	2	0	0	0	0	0	0	0	0	0	0	0	0	0	1	0	0	1	0	0	0	0
5	14	1	2003	120	7	0.333333333	1	0	0	0	0	1	0	0	1	0	0	0	0	0	2	1	0	0	0	0	0	0	2	1	0	0	0
5	15	1	2003	60	6	0.333333333	1	0	0	0	0	3	0	0	0	0	0	0	0	0	0	1	1	0	0	0	0	0	2	0	1	0	0
5	16	1	2003	60	7	0.62962963	3	0	0	0	0	2	0	5	0	0	1	0	0	0	0	2	1	0	0	0	0	0	3	0	0	0	0
5	17	1	2003	60	6	0.481481481	1	0	0	1	0	4	0	2	0	0	0	0	0	0	0	3	0	0	0	0	0	0	2	0	0	0	0
5	18	1	2003	60	9	0.62962963	2	2	0	0	0	4	2	0	1	0	0	0	0	0	1	3	0	0	0	0	0	0	1	0	0	0	1
5	19	1	2003	30	5	0.37037037	2	1	0	0	0	5	0	1	0	0	0	0	0	0	0	1	0	0	0	0	0	0	0	0	0	0	0
5	20	1	2003	60	8	0.592592593	3	0	0	0	0	3	4	1	1	0	0	1	0	0	0	0	2	0	0	0	0	0	0	0	0	1	0
5	22	1	2003	120	8	0.666666667	0	0	0	0	0	3	1	4	3	0	0	2	0	0	0	0	2	1	0	0	0	0	2	0	0	0	0
5	23	1	2003	60	6	0.666666667	0	0	0	0	0	1	0	0	0	0	0	0	1	0	0	1	1	0	0	0	0	0	1	0	0	0	13
5	24	1	2003	30	5	0.37037037	5	0	0	0	0	2	0	1	0	0	0	1	0	0	0	1	0	0	0	0	0	0	0	0	0	0	0
5	25	1	2003	60	6	0.37037037	1	0	0	0	0	1	4	2	1	0	0	0	0	0	0	0	0	0	0	0	0	0	1	0	0	0	0
5	26	1	2003	30	8	1.037037037	3	0	0	0	0	10	5	2	0	0	0	1	0	0	1	0	0	0	0	0	0	0	1	0	0	0	5
5	30	1	2003	60	8	0.740740741	2	1	0	0	0	9	3	1	0	0	0	0	0	1	1	0	0	0	0	0	0	0	2	0	0	0	0
6	2	1	2003	60	6	0.444444444	1	0	0	0	0	6	0	2	0	0	1	0	0	0	0	0	1	0	0	0	0	0	1	0	0	0	0
6	3	1	2003	60	7	1.148148148	2	1	0	0	0	13	10	0	0	0	0	0	0	0	0	1	3	0	0	0	0	0	1	0	0	0	0
6	4	1	2003	30	7	0.296296296	0	1	0	0	0	1	0	1	0	0	0	1	1	0	0	1	0	0	0	0	0	0	2	0	0	0	0
6	5	1	2003	30	6	0.481481481	3	0	0	1	0	3	4	1	0	0	0	0	0	0	0	1	0	0	0	0	0	0	0	0	0	0	0
6	6	1	2003	60	7	2.148148148	4	0	0	0	0	16	24	0	0	0	0	2	0	0	1	0	0	0	0	0	0	0	5	0	0	0	6
6	7	1	2003	60	6	0.777777778	0	0	0	0	0	16	0	1	0	0	0	0	1	1	0	1	0	0	0	0	0	0	1	0	0	0	0
6	8	1	2003	120	10	1.407407407	2	1	0	0	0	18	3	4	0	0	1	5	0	1	0	0	1	0	0	0	0	0	2	0	0	0	0
6	9	1	2003	120	9	0.925925926	0	1	0	0	0	8	2	5	0	0	0	2	0	1	0	1	4	1	0	0	0	0	0	0	0	0	0
6	12	1	2003	60	8	1.074074074	0	0	0	0	0	17	1	3	1	0	0	3	1	0	0	1	0	0	0	0	0	0	2	0	0	0	0
6	14	1	2003	30	5	1.148148148	1	0	0	0	0	23	0	4	0	0	0	0	0	0	0	0	1	0	0	0	0	0	2	0	0	0	0
6	15	1	2003	60	6	0.518518519	5	0	0	0	0	3	0	1	2	0	0	1	0	0	0	0	0	0	0	0	0	0	0	0	0	0	2
6	16	1	2003	60	9	1.148148148	1	0	0	0	0	7	5	5	0	0	0	1	0	0	0	2	6	0	0	0	0	0	3	1	0	0	0
6	17	1	2003	120	8	1.074074074	0	0	0	0	0	16	1	2	0	0	1	3	0	2	0	2	2	0	0	0	0	0	0	0	0	0	0
6	18	1	2003	60	6	0.555555556	0	2	0	0	0	5	0	3	0	0	0	1	0	0	0	2	2	0	0	0	0	0	0	0	0	0	0
6	19	1	2003	60	12	0.814814815	7	1	0	1	0	1	1	2	0	1	0	0	0	1	1	4	1	0	0	0	0	0	1	0	0	0	0
6	20	1	2003	60	13	0.925925926	6	0	1	1	2	6	2	1	0	0	0	1	0	1	1	1	1	0	0	0	0	0	0	0	0	1	0
6	22	1	2003	60	7	0.555555556	1	0	0	0	0	4	0	2	0	0	0	1	0	0	0	1	3	0	0	0	0	0	3	0	0	0	0
6	23	1	2003	60	7	0.481481481	0	0	0	0	0	3	1	3	0	0	2	2	0	0	0	1	0	0	0	0	0	0	1	0	0	0	0
6	24	1	2003	60	5	0.37037037	0	0	0	0	1	5	0	0	0	0	0	0	1	0	2	0	1	0	0	0	0	0	0	0	0	0	0
6	25	1	2003	120	10	0.851851852	1	0	0	0	0	8	1	2	2	0	0	2	1	0	1	3	2	0	0	0	0	0	0	0	0	0	0
6	26	1	2003	30	10	0.925925926	7	0	0	0	0	3	3	1	0	0	0	0	0	1	3	1	2	0	0	0	0	0	1	0	0	0	3
6	30	1	2003	120	5	0.444444444	0	0	0	0	0	3	0	3	2	0	0	3	0	0	0	1	0	0	0	0	0	0	0	0	0	0	0
1	2	2	2003	30	5	0.851851852	1	0	0	0	0	15	5	1	0	0	0	0	0	0	0	0	1	0	0	0	0	0	0	0	0	0	0
1	3	2	2003	60	7	0.962962963	4	0	0	0	0	14	0	2	1	0	0	0	0	0	2	2	1	0	0	0	0	0	0	0	0	0	0
1	4	2	2003	30	3	1.037037037	2	0	0	0	0	20	0	6	0	0	0	0	0	0	0	0	0	0	0	0	0	0	0	0	0	0	0
1	5	2	2003	30	6	0.592592593	3	0	0	0	0	5	0	2	0	0	1	0	0	0	0	0	4	0	0	0	0	0	1	0	0	0	0
1	6	2	2003	60	3	0.925925926	0	0	0	0	0	16	0	7	0	0	0	0	0	0	0	0	0	0	0	0	0	0	0	0	0	0	2
1	7	2	2003	30	4	0.740740741	1	1	0	0	0	17	0	0	0	0	0	0	0	0	0	0	1	0	0	0	0	0	0	0	0	0	0
1	8	2	2003	30	4	0.777777778	0	0	0	0	0	11	8	1	0	0	0	0	0	0	1	0	0	0	0	0	0	0	0	0	0	0	0
1	9	2	2003	30	5	0.962962963	0	0	0	0	0	21	1	2	1	0	0	0	1	0	0	0	0	0	0	0	0	0	0	0	0	0	0
1	12	2	2003	60	8	1.592592593	1	1	0	0	0	31	0	4	2	0	0	0	0	1	0	0	2	0	0	0	0	0	1	0	0	0	0
1	14	2	2003	30	8	0.962962963	2	1	0	0	0	16	0	3	0	0	0	0	0	1	1	0	1	0	0	0	0	0	0	0	0	0	1
1	15	2	2003	30	5	0.814814815	1	1	0	0	0	17	0	0	0	0	0	0	0	0	0	0	0	0	0	0	0	0	1	0	0	0	2
1	16	2	2003	60	3	1.37037037	0	1	0	0	0	31	0	5	0	0	0	0	0	0	0	0	0	0	0	0	0	0	0	0	0	0	0
1	17	2	2003	30	6	1.518518519	1	0	0	0	0	33	0	4	1	0	0	0	0	1	1	0	0	0	0	0	0	0	0	0	0	0	0
1	18	2	2003	30	3	0.814814815	0	0	0	0	0	15	1	6	0	0	0	0	0	0	0	0	0	0	0	0	0	0	0	0	0	0	0
1	19	2	2003	30	4	0.814814815	1	0	0	0	0	18	0	0	1	0	0	0	0	0	0	0	0	0	0	0	0	0	2	0	0	0	0
1	20	2	2003	30	3	0.592592593	1	0	0	0	0	13	0	2	0	0	0	0	0	0	0	0	0	0	0	0	0	0	0	0	0	0	0
1	22	2	2003	30	7	1.296296296	1	0	0	0	0	26	1	4	1	0	0	0	0	0	0	1	0	0	0	0	0	0	0	0	0	0	1
1	23	2	2003	30	5	0.37037037	5	0	0	0	0	1	0	2	0	0	0	0	0	0	0	0	1	0	0	0	0	0	1	0	0	0	0
1	24	2	2003	30	3	1.777777778	0	0	0	1	0	42	0	5	0	0	0	0	0	0	0	0	0	0	0	0	0	0	0	0	0	0	0
1	25	2	2003	30	6	1.185185185	1	0	0	0	0	20	2	7	0	0	1	0	0	0	0	0	0	0	0	0	0	0	1	0	0	0	0
1	26	2	2003	30	6	0.888888889	2	2	0	0	0	4	6	8	0	0	0	2	0	0	0	0	0	0	0	0	0	0	0	0	0	0	0
1	30	2	2003	30	6	0.888888889	1	1	0	0	0	18	0	2	1	0	0	0	1	0	0	0	0	0	0	0	0	0	0	0	0	0	0
2	2	2	2003	30	4	0.333333333	0	0	0	0	0	6	0	1	0	0	0	1	0	0	1	0	0	0	0	0	0	0	0	0	0	0	0
2	3	2	2003	60	5	0.37037037	0	1	0	0	0	6	0	0	1	0	0	1	0	1	0	0	0	0	0	0	0	0	0	0	0	0	0
2	4	2	2003	30	4	1.037037037	0	0	0	0	0	23	0	2	0	0	0	1	0	0	0	0	2	0	0	0	0	0	0	0	0	0	0
2	5	2	2003	30	5	0.814814815	0	0	0	0	0	15	0	4	1	0	0	1	1	0	0	0	0	0	0	0	0	0	0	0	0	0	0
2	6	2	2003	60	8	1.333333333	0	1	0	1	0	26	0	3	0	0	0	0	0	0	0	0	1	0	0	1	0	0	1	0	0	0	2
2	7	2	2003	60	5	1.222222222	1	0	0	0	0	24	0	4	0	0	0	0	0	0	0	1	3	0	0	0	0	0	0	0	0	0	0
2	8	2	2003	60	10	1.851851852	0	0	0	0	0	30	2	3	1	0	0	1	0	0	2	0	3	0	0	2	0	0	1	0	0	0	5
2	9	2	2003	60	7	2.111111111	1	0	0	0	0	46	0	5	1	0	0	0	0	0	1	1	2	0	0	0	0	0	0	0	0	0	0
2	12	2	2003	30	5	1.518518519	0	0	0	0	0	32	0	3	0	0	0	0	0	0	1	0	4	0	0	0	0	0	1	0	0	0	0
2	14	2	2003	30	7	0.814814815	1	2	0	0	0	12	0	4	0	0	0	0	0	0	1	0	1	0	0	0	0	0	1	0	0	0	0
2	15	2	2003	60	5	1.037037037	0	0	0	0	0	22	0	0	0	0	0	3	0	0	0	0	1	0	0	1	0	0	1	0	0	0	0
2	16	2	2003	60	3	1.148148148	0	0	0	0	0	21	0	8	0	0	0	0	0	0	0	0	0	0	0	0	0	0	2	0	0	0	0
2	17	2	2003	30	6	1.62962963	0	0	0	0	0	31	0	9	1	0	0	1	0	0	0	1	0	0	0	0	0	0	1	0	0	0	0
2	18	2	2003	60	4	0.814814815	1	0	0	0	0	10	0	8	0	0	0	0	0	0	0	0	3	0	0	0	0	0	0	0	0	0	0
2	19	2	2003	30	4	1.074074074	3	1	0	0	0	24	0	1	0	0	0	0	0	0	0	0	0	0	0	0	0	0	0	0	0	0	0
2	20	2	2003	60	7	1.814814815	3	0	0	0	0	37	0	5	1	0	0	1	0	1	0	0	1	0	0	0	0	0	0	0	0	0	0
2	22	2	2003	60	4	1.259259259	0	0	0	0	0	20	0	11	0	0	1	0	0	0	0	0	2	0	0	0	0	0	0	0	0	0	0
2	23	2	2003	30	3	0.444444444	0	0	0	0	0	9	0	2	0	0	0	0	0	0	0	0	0	0	0	1	0	0	0	0	0	0	0
2	24	2	2003	30	3	0.814814815	1	0	0	0	0	16	0	5	0	0	0	0	0	0	0	0	0	0	0	0	0	0	0	0	0	0	0
2	25	2	2003	30	6	1.148148148	1	0	0	0	0	21	0	5	0	0	0	0	1	0	0	1	0	0	0	0	0	0	0	0	0	0	2
2	26	2	2003	60	5	0.62962963	0	1	1	0	0	10	0	4	0	0	0	0	0	0	0	1	0	0	0	0	0	0	0	0	0	0	0
2	30	2	2003	30	7	1.222222222	2	2	0	0	0	21	4	2	0	0	0	1	0	0	0	0	0	1	0	0	0	0	0	0	0	0	0
3	2	2	2003	60	4	0.740740741	1	0	0	0	0	14	0	4	0	0	0	0	0	0	0	1	0	0	0	0	0	0	0	0	0	0	0
3	3	2	2003	30	9	0.814814815	0	0	1	1	0	14	0	1	0	0	0	0	0	0	1	1	1	0	0	0	0	0	1	0	0	0	1
3	4	2	2003	30	6	1.37037037	1	0	0	0	0	23	0	6	0	0	0	2	0	0	0	0	3	0	0	0	0	0	2	0	0	0	0
3	5	2	2003	30	5	0.333333333	0	0	0	0	0	1	0	4	2	0	0	0	0	0	0	1	0	0	0	0	0	0	1	0	0	0	0
3	6	2	2003	60	6	1.222222222	4	0	0	1	0	0	10	8	0	0	0	0	0	0	0	0	0	0	0	0	0	0	2	0	0	0	8
3	7	2	2003	60	5	0.555555556	0	0	0	1	0	5	0	4	0	0	0	0	0	0	0	0	4	0	0	0	0	0	1	0	0	0	0
3	8	2	2003	60	8	1.185185185	0	0	0	0	0	18	4	3	1	0	0	1	0	1	0	3	0	0	0	0	0	0	1	0	0	0	0
3	9	2	2003	60	4	0.851851852	1	0	0	0	0	16	0	4	0	0	0	0	0	0	0	0	2	0	0	0	0	0	0	0	0	0	0
3	12	2	2003	60	7	0.888888889	2	0	0	0	0	10	0	5	0	0	0	1	0	0	0	1	4	0	0	0	0	0	1	0	0	0	0
3	14	2	2003	60	7	0.814814815	2	0	0	0	0	7	1	4	2	0	0	2	0	0	0	0	0	0	0	0	0	0	4	0	0	0	0
3	15	2	2003	60	10	2.222222222	2	0	0	0	0	32	7	1	2	0	0	1	0	0	0	0	4	1	0	0	0	0	0	0	0	1	9
3	16	2	2003	60	7	0.777777778	1	0	0	0	0	12	0	4	0	0	0	0	0	0	0	1	1	0	0	1	0	0	1	0	0	0	0
3	17	2	2003	30	8	2.851851852	1	0	0	0	0	55	4	6	0	0	0	0	0	0	0	0	1	0	0	1	0	0	2	0	0	0	7
3	18	2	2003	30	5	0.518518519	1	0	0	0	0	9	0	2	0	0	0	1	0	0	0	0	0	0	0	0	0	0	1	0	0	0	0
3	19	2	2003	30	5	0.222222222	1	1	0	0	0	2	0	1	0	0	0	0	0	0	0	0	0	0	0	0	0	0	1	0	0	0	0
3	20	2	2003	60	4	0.592592593	2	0	0	0	0	2	1	11	0	0	0	0	0	0	0	0	0	0	0	0	0	0	0	0	0	0	0
3	22	2	2003	30	4	0.444444444	1	0	0	0	0	4	0	5	0	0	0	0	0	0	0	0	0	0	0	0	0	0	2	0	0	0	0
3	23	2	2003	30	7	0.62962963	1	0	1	1	0	7	0	4	2	0	0	0	0	0	0	1	0	0	0	0	0	0	0	0	0	0	0
3	24	2	2003	60	6	0.851851852	1	0	0	0	0	14	0	5	0	0	0	0	0	0	0	0	1	1	0	0	0	0	1	0	0	0	0
3	25	2	2003	60	7	1.407407407	4	0	0	0	0	18	1	9	1	0	0	0	0	0	0	0	4	0	0	0	0	0	1	0	0	0	0
3	26	2	2003	30	4	0.333333333	0	0	0	0	0	2	0	5	1	0	0	0	0	0	0	0	0	0	0	1	0	0	0	0	0	0	0
3	30	2	2003	60	4	1.518518519	4	0	0	0	0	35	0	0	0	0	0	1	1	0	0	0	0	0	0	0	0	0	0	0	0	0	0
4	2	2	2003	60	5	0.37037037	0	1	0	0	0	1	0	4	1	0	0	0	0	0	0	0	3	0	0	0	0	0	0	0	0	0	0
4	3	2	2003	30	5	0.222222222	0	1	0	0	0	1	0	2	0	0	0	1	0	0	0	0	1	0	0	0	0	0	0	0	0	0	0
4	4	2	2003	30	7	0.851851852	1	0	0	0	0	12	3	1	4	0	0	0	0	0	0	0	1	0	0	0	0	0	1	0	0	0	0
4	5	2	2003	60	8	0.740740741	1	0	0	0	0	10	0	2	1	0	0	3	0	0	0	0	1	0	1	0	0	0	0	0	0	0	1
4	6	2	2003	30	6	0.962962963	1	0	0	0	0	15	3	2	0	0	0	0	0	0	0	0	0	0	0	1	0	0	0	0	0	0	4
4	7	2	2003	60	6	0.592592593	1	0	0	0	0	6	0	3	0	1	0	1	0	0	0	0	4	0	0	0	0	0	0	0	0	0	0
4	8	2	2003	60	8	0.703703704	2	0	0	0	0	1	3	8	0	0	0	0	0	0	0	1	1	0	0	1	0	0	2	0	0	0	0
4	9	2	2003	60	3	1.481481481	0	0	0	0	0	34	0	5	1	0	0	0	0	0	0	0	0	0	0	0	0	0	0	0	0	0	0
4	12	2	2003	60	8	1.962962963	1	0	0	0	0	40	3	3	0	0	0	0	2	0	0	2	1	0	0	0	0	0	1	0	0	0	0
4	14	2	2003	30	8	1.296296296	2	1	0	0	0	16	0	4	1	0	0	2	0	0	0	0	0	0	0	0	0	0	2	0	0	0	7
4	15	2	2003	60	6	1.37037037	2	1	0	0	0	28	2	1	3	0	0	0	0	0	0	0	0	0	0	0	0	0	0	0	0	0	0
4	16	2	2003	30	7	0.851851852	1	0	1	0	0	6	2	10	0	0	0	2	0	0	0	0	1	0	0	0	0	0	0	0	0	0	0
4	17	2	2003	30	6	1.259259259	1	1	0	0	0	22	0	8	0	0	0	0	0	0	0	1	0	0	0	0	0	0	1	0	0	0	0
4	18	2	2003	60	5	0.333333333	1	0	0	0	0	4	0	2	0	0	0	0	0	0	1	0	0	0	0	1	0	0	0	0	0	0	0
4	19	2	2003	30	4	0.888888889	2	0	0	0	0	20	0	1	0	0	0	0	0	0	0	0	0	0	0	0	0	0	1	0	0	0	0
4	20	2	2003	30	4	0.740740741	1	0	0	0	0	14	1	4	0	0	0	0	0	0	0	0	0	0	0	0	0	0	0	0	0	0	0
4	22	2	2003	60	8	1.666666667	0	0	0	1	0	31	1	5	1	0	0	1	0	0	0	0	1	0	0	0	0	0	0	0	0	0	4
4	23	2	2003	30	5	0.740740741	1	0	0	0	0	15	0	2	1	0	0	0	0	0	0	0	0	0	0	1	0	0	0	0	0	0	0
4	24	2	2003	60	3	2.259259259	0	0	0	0	0	42	0	16	0	0	0	0	0	0	0	0	3	0	0	0	0	0	0	0	0	0	0
4	25	2	2003	30	5	0.851851852	1	0	0	0	0	9	0	2	0	0	0	0	0	0	0	0	0	0	0	0	0	0	1	0	0	0	10
4	26	2	2003	60	7	1.444444444	0	1	0	0	0	25	2	4	0	0	0	2	0	0	0	0	2	0	0	3	0	0	0	0	0	0	0
4	30	2	2003	60	5	1.518518519	1	1	0	0	0	37	0	1	0	0	0	0	0	0	1	0	0	0	0	0	0	0	0	0	0	0	0
5	2	2	2003	30	5	1.407407407	0	0	0	0	0	28	0	1	1	0	0	5	0	0	0	0	3	0	0	0	0	0	0	0	0	0	0
5	3	2	2003	30	6	0.296296296	1	1	0	0	0	3	0	1	0	0	0	0	0	0	0	1	1	0	0	0	0	0	0	0	0	0	0
5	4	2	2003	30	6	1.074074074	2	0	0	0	0	13	3	6	2	0	0	3	0	0	0	0	0	0	0	0	0	0	0	0	0	0	0
5	5	2	2003	30	4	0.888888889	2	0	0	0	0	18	0	3	1	0	0	0	0	0	0	0	0	0	0	0	0	0	0	0	0	0	0
5	6	2	2003	30	6	1.259259259	2	0	0	0	0	15	6	6	0	0	0	0	0	0	0	0	3	0	0	0	0	0	0	0	0	0	2
5	7	2	2003	60	7	1.481481481	1	0	0	0	0	31	1	0	0	0	0	1	0	0	0	1	4	0	0	0	0	0	1	0	0	0	0
5	8	2	2003	60	6	0.777777778	0	0	0	0	0	14	1	2	0	0	0	1	0	0	1	0	2	0	0	0	0	0	0	0	0	0	0
5	9	2	2003	30	5	0.851851852	2	0	0	0	0	16	0	3	0	0	0	0	1	0	0	0	0	0	0	0	0	0	1	0	0	0	0
5	12	2	2003	60	8	1.62962963	0	0	0	0	0	33	2	3	1	0	0	0	0	1	1	1	2	0	0	0	0	0	0	0	0	0	0
5	14	2	2003	30	6	0.888888889	1	1	0	0	0	18	0	0	0	0	0	0	0	0	1	1	2	0	0	0	0	0	0	0	0	0	0
5	15	2	2003	30	6	0.555555556	1	0	0	0	0	4	0	1	1	0	0	1	0	0	0	0	0	0	0	0	0	0	0	0	0	0	7
5	16	2	2003	60	8	1.37037037	1	0	0	0	0	13	2	7	1	0	0	0	0	0	0	1	1	0	0	0	0	0	0	0	0	0	11
5	17	2	2003	60	7	1.555555556	1	0	0	0	0	32	0	1	1	0	0	2	0	0	0	2	3	0	0	0	0	0	0	0	0	0	0
5	18	2	2003	60	7	1.777777778	1	0	0	0	0	24	0	4	1	0	0	13	0	0	1	0	4	0	0	0	0	0	0	0	0	0	0
5	19	2	2003	30	4	0.740740741	3	0	0	0	0	15	1	0	0	0	0	0	1	0	0	0	0	0	0	0	0	0	0	0	0	0	0
5	20	2	2003	30	6	1.148148148	0	0	0	0	0	4	0	6	0	0	0	1	1	0	0	0	2	0	0	0	0	0	0	0	0	0	17
5	22	2	2003	30	5	1.111111111	0	0	0	0	0	24	0	3	0	0	0	1	0	0	0	1	0	0	0	0	0	0	1	0	0	0	0
5	23	2	2003	60	5	1.407407407	2	0	0	0	0	27	0	5	0	0	0	0	0	0	0	0	0	0	0	0	0	0	3	0	0	0	1
5	24	2	2003	30	4	1.111111111	3	0	0	1	0	22	0	4	0	0	0	0	0	0	0	0	0	0	0	0	0	0	0	0	0	0	0
5	25	2	2003	30	7	0.777777778	1	0	0	0	0	12	0	4	1	0	0	1	0	0	0	1	0	0	0	0	0	0	0	0	0	0	1
5	26	2	2003	30	6	1.074074074	1	0	0	0	0	22	2	2	0	0	0	1	0	0	0	0	1	0	0	0	0	0	0	0	0	0	0
5	30	2	2003	30	3	0.814814815	3	0	0	0	0	18	1	0	0	0	0	0	0	0	0	0	0	0	0	0	0	0	0	0	0	0	0
6	2	2	2003	30	6	0.703703704	1	0	0	0	0	12	0	2	0	0	1	2	0	0	0	0	1	0	0	0	0	0	0	0	0	0	0
6	3	2	2003	60	7	1.185185185	1	0	0	0	0	23	0	2	1	0	0	0	1	1	0	0	3	0	0	0	0	0	0	0	0	0	0
6	4	2	2003	30	5	0.37037037	1	1	0	0	0	3	0	1	4	0	0	0	0	0	0	0	0	0	0	0	0	0	0	0	0	0	0
6	5	2	2003	60	5	0.925925926	0	0	0	0	0	21	0	1	0	0	1	1	0	0	0	0	1	0	0	0	0	0	0	0	0	0	0
6	6	2	2003	60	8	0.814814815	0	2	0	1	0	9	1	6	1	0	0	0	0	0	0	0	0	0	0	0	0	0	1	0	0	0	1
6	7	2	2003	60	7	1	1	0	0	0	0	8	2	7	0	0	0	3	0	0	0	0	5	0	0	0	0	0	0	0	0	0	1
6	8	2	2003	60	5	2.111111111	0	0	0	0	0	46	0	5	0	0	1	0	0	0	0	4	1	0	0	0	0	0	0	0	0	0	0
6	9	2	2003	30	4	1.62962963	0	1	0	0	0	39	0	3	0	0	0	0	1	0	0	0	0	0	0	0	0	0	0	0	0	0	0
6	12	2	2003	30	6	0.777777778	2	0	0	1	0	13	0	3	0	0	0	1	0	0	0	0	0	0	0	1	0	0	0	0	0	0	0
6	14	2	2003	30	3	0.555555556	1	0	0	0	0	13	0	0	0	0	0	0	0	0	0	0	0	0	1	0	0	0	0	0	0	0	0
6	15	2	2003	30	3	0.888888889	1	0	0	0	0	21	0	0	0	0	0	0	0	0	0	0	0	0	0	0	0	0	2	0	0	0	0
6	16	2	2003	60	5	1.333333333	0	0	0	0	0	18	1	6	0	0	0	0	0	0	0	0	8	0	0	0	0	0	3	0	0	0	0
6	17	2	2003	30	6	1.037037037	0	0	0	0	0	21	0	1	1	0	0	1	0	0	0	0	3	0	0	0	0	0	0	0	0	0	1
6	18	2	2003	60	7	0.666666667	1	0	0	0	0	7	1	3	0	0	0	1	0	0	0	1	4	0	0	0	0	0	0	0	0	0	0
6	19	2	2003	60	4	1.666666667	2	0	0	0	0	27	11	0	0	0	0	0	0	0	0	0	5	0	0	0	0	0	0	0	0	0	0
6	20	2	2003	60	5	0.851851852	0	0	0	0	0	17	0	2	0	0	0	1	0	0	0	0	2	0	0	1	0	0	0	0	0	0	0
6	22	2	2003	60	6	1.740740741	0	0	0	0	0	28	13	2	1	0	0	2	0	0	0	1	0	0	0	0	0	0	0	0	0	0	0
6	23	2	2003	30	6	0.333333333	1	0	0	0	0	4	0	0	1	0	0	1	0	0	0	0	0	0	0	0	0	0	1	0	0	0	1
6	24	2	2003	60	6	1.111111111	0	0	0	0	0	22	0	3	2	0	0	1	0	0	0	1	1	0	0	0	0	0	0	0	0	0	0
6	25	2	2003	60	7	1.481481481	2	0	0	0	0	28	0	5	0	0	0	1	0	0	0	0	2	0	1	1	0	0	0	0	0	0	0
6	26	2	2003	60	8	1.777777778	1	2	0	0	0	29	7	4	0	0	0	3	0	0	0	0	0	0	0	1	0	0	1	0	0	0	0
6	30	2	2003	30	4	0.444444444	1	2	0	0	0	4	0	0	0	0	0	0	0	0	0	0	0	0	0	0	0	0	0	0	0	0	5
