# Supplementary material for: Genetic and environmental determinants of insect herbivore community structure in a Betula pendula population
Source: F1000Res. 2014 Jan 31;3:34. [Version 1] doi: 10.12688/f1000research.3-34.v1 (PMC3962004; doi:10.12688/f1000research.3-34.v1)
Supplement: Community structure of insect herbivores on different genotypes of silver birch (Betula pendula) — 2002_Data: Abundances of 23 individual insect species on 22 birch genotypes planted in 6 blocks in both Kuikanniitty and Parikkala study sites in 2002. Data also contain the columns for species richness and total mean abundance. Those four species that were not surveyed in Parikkala 2002 were excluded from Kuikanniitty species richness and total mean abundance calculations to better enable site comparisons. Columns containing species counts are named as in Table 1 in the associated article. Site: 1=Kuikanniitty, 2=Parikkala 2003_Data: Abundances of 27 individual insect species on 22 birch genotypes planted in 6 blocks in both Kuikanniitty and Parikkala study sites in 2003. Data also contain the columns for species richness and total mean abundance. Columns containing species counts are named as in Table 1 in the associated article. Site: 1=Kuikanniitty, 2=Parikkala. 2003_Additional_KuikanniittyData: Abundances of 27 individual insect species on 22 birch genotypes planted in 6 blocks in Kuikanniitty. Each block has two saplings from each genotype: one that was sprayed with pyrethrin in 2002 and one non-sprayed control. Data also contain the columns for species richness and total mean abundance. Columns containing species counts are named as in Table 1 in the associated article. Insecticide: 0=control, i.e. natural herbivory, 1=herbivores removed by pyrethrin sprayings in 2002. Site: 1=Kuikanniitty. [file f1000research-3-3505-s0000.tgz › 2002_Data.csv]

Block	Genotype	Site	Year	SizeIndex	Richness	TotalMeanAbundance	EpinotiaTetraquetrana	PhyllonorycterCavella	Phyllonorycter1	ParornixBetulae	ParornixSP	EriocraniaSp	DeporausBetulae	FenusaPumila	Stigmella	ArgomyzaAlnibetulae	Lepidoptera4	OrchestesRusci	PhylloporiaBistrigella	Euzephora	Phyllonorycter2	Cecidomyiidae	Trichiosoma	CroesusSeptentrionalis	Microlepidoptera1	RheumapteraHastata	Lepidoptera1	Lepidoptera3	EuceraphisBetulae	Heteroptera1	HemicroaAustralis	Teleoides	Lepidoptera2
1	2	1	2002	0.567835122	5	0.304347826	1	1	0	0	0	0	0	0	0	0	0	0	0	1	0	0	0	0	0	0	1	0	3	0	2	0	1
1	3	1	2002	0.53340839	7	0.52173913	1	1	0	0	0	6	1	1	0	0	0	0	0	0	0	0	0	0	1	0	0	0	1	0	2	1	0
1	4	1	2002	0.622677914	12	2.130434783	0	4	0	1	1	27	0	4	0	1	1	2	4	1	0	0	0	0	2	1	0	0	0	4	2	0	0
1	5	1	2002	0.190293207	7	0.608695652	1	3	1	2	0	1	0	5	0	0	0	0	0	0	0	0	0	0	1	0	0	0	0	2	0	1	0
1	6	1	2002	0.360704634	8	0.826086957	2	0	1	1	0	0	0	1	0	0	2	2	0	0	0	0	0	0	1	0	0	0	9	2	6	1	0
1	7	1	2002	0.4176935	8	0.652173913	1	5	0	2	1	3	0	0	0	1	0	0	0	1	0	0	0	0	0	0	1	0	0	3	0	0	0
1	8	1	2002	0.896238204	9	0.739130435	1	3	2	0	0	6	0	0	0	0	1	1	1	1	0	0	0	0	0	1	0	0	0	3	0	0	0
1	9	1	2002	0.441873399	7	1.739130435	2	0	0	5	1	2	0	1	0	0	0	1	0	0	0	0	0	0	0	0	0	0	28	0	0	0	1
1	12	1	2002	0.377300145	6	1.913043478	0	3	0	2	1	0	0	0	0	0	1	1	0	0	0	0	0	0	0	0	0	0	36	0	7	2	0
1	14	1	2002	0.445723797	10	2.565217391	1	6	1	2	2	0	13	3	0	0	0	0	0	0	0	0	1	0	1	0	0	0	29	0	0	4	0
1	15	1	2002	0.281428234	5	0.260869565	1	2	1	0	0	1	0	1	0	0	0	0	0	0	0	0	0	0	0	0	0	0	0	0	0	0	0
1	16	1	2002	0.746469684	10	0.826086957	2	2	1	1	0	3	0	1	0	0	2	0	4	2	0	0	0	0	0	0	0	0	1	1	3	1	0
1	17	1	2002	0.589113791	10	1.652173913	0	3	1	2	1	8	0	2	0	0	1	0	1	0	0	0	0	0	1	0	0	0	18	3	14	1	0
1	18	1	2002	0.5272388	6	0.869565217	3	4	0	1	0	1	0	0	2	0	0	0	0	0	0	0	0	0	0	0	0	0	9	1	0	0	0
1	19	1	2002	0.33469505	5	0.47826087	0	1	0	1	0	0	0	0	0	0	1	0	0	1	0	0	0	0	0	0	0	0	7	0	3	0	0
1	20	1	2002	0.426197208	8	0.782608696	3	6	0	2	0	2	0	2	0	0	1	0	0	0	0	0	0	0	1	1	0	0	0	0	1	0	0
1	22	1	2002	0.624065848	10	1.260869565	1	0	1	0	0	1	0	2	0	1	2	0	4	2	0	0	0	0	1	0	0	0	14	2	2	0	0
1	23	1	2002	0.195859867	4	0.739130435	0	3	0	0	0	1	0	0	1	0	0	0	0	0	0	0	0	0	0	0	0	0	12	0	0	1	0
1	24	1	2002	0.528417797	6	0.347826087	0	1	0	0	0	1	0	1	0	0	0	0	0	2	0	0	0	0	2	0	0	0	1	4	6	0	0
1	25	1	2002	0.547699632	7	0.782608696	1	1	0	0	0	2	0	2	0	1	0	0	1	0	10	0	0	0	0	0	0	0	0	5	6	0	0
1	26	1	2002	0.288615643	6	0.391304348	1	1	1	0	0	0	0	1	0	0	0	1	0	0	0	0	0	0	0	0	0	0	4	0	0	1	0
1	30	1	2002	0.62	2	0.086956522	0	0	0	0	0	0	0	1	0	0	0	0	0	0	0	0	0	0	0	0	0	0	1	1	0	0	0
2	2	1	2002	0.2112137	4	0.347826087	0	1	2	3	0	0	0	0	0	0	0	0	2	0	0	0	0	0	0	0	0	0	0	0	0	0	0
2	3	1	2002	0.454275261	3	0.260869565	1	4	0	0	0	0	0	1	0	0	0	0	0	0	0	0	0	0	0	0	0	0	0	0	0	0	0
2	4	1	2002	0.497635511	11	1.304347826	1	1	1	1	0	7	0	1	1	0	10	2	0	3	0	0	0	0	2	0	0	0	0	3	0	2	0
2	5	1	2002	0.330689443	6	0.304347826	0	1	1	0	0	1	0	2	1	0	0	1	0	0	0	0	0	0	0	0	0	0	0	0	3	1	0
2	6	1	2002	0.655794317	6	0.52173913	3	3	0	0	0	1	2	2	0	0	0	0	1	0	0	0	0	0	0	0	0	0	0	0	1	0	1
2	7	1	2002	0.424555565	7	1.043478261	0	3	0	0	0	13	0	2	1	0	2	0	0	2	0	0	0	0	1	0	0	0	0	2	1	2	0
2	8	1	2002	0.352636708	7	3.304347826	1	3	0	0	1	8	5	0	0	2	0	0	0	0	0	0	0	0	0	0	0	0	56	0	0	0	0
2	9	1	2002	0.756758304	7	0.608695652	4	0	2	1	0	0	0	2	0	0	2	2	0	1	0	0	0	0	0	0	0	0	0	0	1	1	0
2	12	1	2002	0.154024851	4	0.217391304	0	2	0	1	0	0	1	0	0	1	0	0	0	0	0	0	0	0	0	0	0	0	0	0	3	0	0
2	14	1	2002	0.387260437	6	0.347826087	0	2	1	0	0	2	1	0	1	0	0	1	0	0	0	0	0	0	0	0	0	0	0	1	0	1	0
2	15	1	2002	0.959790655	12	1.608695652	1	2	1	2	0	12	0	3	0	1	8	0	2	3	1	0	0	0	1	0	0	0	0	0	0	0	0
2	16	1	2002	0.349013156	6	0.391304348	0	0	1	1	0	2	0	2	0	1	0	0	0	0	0	0	0	0	2	0	0	0	0	3	0	1	0
2	17	1	2002	0.63165919	7	1.260869565	0	2	1	1	0	21	0	2	1	0	0	0	0	0	0	0	0	0	1	0	0	0	0	0	0	1	0
2	18	1	2002	0.341228786	6	2.130434783	0	3	1	0	0	2	0	3	0	1	0	0	0	0	0	0	0	39	0	0	0	0	0	1	0	0	0
2	19	1	2002	0.381096816	5	1.913043478	2	1	0	0	0	13	0	3	0	0	0	0	0	0	0	0	0	0	0	0	0	0	25	3	0	0	0
2	20	1	2002	0.699238142	13	1	1	6	1	0	0	1	0	3	1	1	2	0	0	1	1	0	0	0	1	3	1	0	0	2	0	4	0
2	22	1	2002	0.273470746	3	0.652173913	0	5	0	0	0	9	0	0	0	0	0	0	1	0	0	0	0	0	0	0	0	0	0	0	0	1	0
2	23	1	2002	0.738395788	8	2.434782609	2	2	0	1	0	37	0	1	1	0	0	0	6	0	0	0	0	0	0	0	0	0	6	0	0	2	0
2	24	1	2002	0.627244664	7	0.608695652	1	4	0	1	0	1	0	4	0	2	1	0	0	0	0	0	0	0	0	0	0	0	0	1	1	2	0
2	25	1	2002	0.501273988	10	1.217391304	0	4	1	1	0	10	3	5	0	0	1	0	0	1	0	0	0	0	1	0	1	0	0	1	0	0	0
2	26	1	2002	0.127997359	5	0.695652174	1	1	0	0	0	1	0	0	0	0	0	0	1	0	0	0	0	0	0	0	0	0	12	1	0	0	0
2	30	1	2002	0.411288111	7	0.47826087	0	1	2	1	0	2	0	2	0	0	2	0	0	1	0	0	0	0	0	0	0	0	0	0	0	0	0
3	2	1	2002	0.363271565	8	0.47826087	0	1	1	1	0	0	0	2	1	2	0	0	0	0	0	0	0	0	1	0	0	0	2	0	0	3	0
3	3	1	2002	0.367736832	4	0.173913043	0	1	0	1	0	0	0	0	0	1	0	0	1	0	0	0	0	0	0	0	0	0	0	1	0	0	0
3	4	1	2002	0.51434743	9	1.391304348	3	3	1	0	0	8	0	3	0	0	2	0	0	1	0	0	0	0	0	0	1	0	10	0	2	0	0
3	5	1	2002	0.099635749	3	0.130434783	1	1	1	0	0	0	0	0	0	0	0	0	0	0	0	0	0	0	0	0	0	0	0	0	0	0	0
3	6	1	2002	0.370712682	9	0.652173913	1	2	0	0	0	4	0	1	0	0	2	0	1	2	0	0	0	0	1	0	1	0	0	0	1	1	0
3	7	1	2002	0.328659776	2	0.130434783	0	2	1	0	0	0	0	0	0	0	0	0	0	0	0	0	0	0	0	0	0	0	0	0	2	0	0
3	8	1	2002	0.41579815	7	1.608695652	3	5	0	0	0	1	0	4	0	0	0	0	2	0	0	0	1	0	0	0	0	0	21	0	0	0	0
3	9	1	2002	0.608210568	8	2	4	1	0	1	0	2	0	0	2	0	0	0	3	0	0	0	0	0	1	0	0	0	32	1	1	0	0
3	12	1	2002	0.252842764	5	0.347826087	1	2	0	1	0	0	0	3	0	0	0	0	0	0	0	0	0	0	0	0	0	0	1	0	0	0	0
3	14	1	2002	0.612717622	9	1.347826087	1	1	0	1	0	11	11	0	0	0	1	1	0	2	0	0	0	0	0	0	0	0	2	1	1	2	0
3	15	1	2002	0.561184978	8	1.739130435	5	1	0	1	0	2	0	5	0	0	4	0	0	5	0	0	0	17	0	0	0	0	0	0	0	0	0
3	16	1	2002	0.469035118	8	0.652173913	1	0	0	1	0	1	5	0	0	0	3	1	2	0	0	0	0	0	0	1	0	0	0	1	1	0	0
3	18	1	2002	0.409894207	12	0.869565217	1	1	1	3	0	1	1	3	0	1	5	1	1	1	0	0	0	0	0	0	0	0	0	0	0	0	0
3	19	1	2002	0.227710713	5	0.347826087	0	0	0	0	0	1	0	0	0	0	1	0	1	1	0	0	0	0	0	0	0	0	4	0	0	0	0
3	20	1	2002	0.448747403	11	0.739130435	1	2	1	2	0	3	0	0	1	1	2	0	1	1	0	0	0	0	2	0	0	0	0	1	0	0	0
3	22	1	2002	0.239375328	3	1	0	0	0	0	1	0	0	0	0	0	0	3	0	0	0	0	0	0	0	0	0	0	19	0	2	0	0
3	23	1	2002	0.377341932	6	0.304347826	1	1	0	2	0	0	0	1	0	0	1	0	0	0	0	0	0	0	1	0	0	0	0	1	0	1	0
3	24	1	2002	0.301993535	10	1.608695652	1	2	0	2	1	1	0	1	0	0	4	0	0	1	0	0	0	0	0	0	1	0	23	0	1	2	0
3	25	1	2002	0.543968627	6	0.304347826	0	1	0	0	0	1	1	0	0	1	1	0	2	0	0	0	0	0	0	0	0	0	0	1	2	0	0
3	26	1	2002	0.252851719	6	0.608695652	1	6	0	1	0	1	0	0	0	0	0	0	1	0	0	0	0	0	0	0	0	0	4	0	0	0	0
3	30	1	2002	0.612771349	8	0.52173913	1	1	0	0	1	5	0	1	0	0	1	0	1	1	0	0	0	0	0	0	0	0	0	1	0	0	0
4	2	1	2002	0.366516048	7	0.565217391	3	4	0	1	0	0	0	2	0	1	1	0	1	0	0	0	0	0	0	0	0	0	0	1	3	0	0
4	3	1	2002	0.75619716	5	0.608695652	0	5	0	0	0	1	0	1	0	0	0	0	1	0	0	0	0	0	0	0	0	0	6	0	4	0	0
4	4	1	2002	0.424901803	8	0.52173913	0	1	0	1	1	4	0	1	1	0	2	0	0	1	0	0	0	0	0	0	0	0	0	1	8	0	0
4	5	1	2002	0.280428325	6	0.347826087	0	3	0	1	0	1	0	1	0	0	0	1	1	0	0	0	0	0	0	0	0	0	0	0	1	0	0
4	6	1	2002	0.179333006	5	1.217391304	2	3	0	0	0	0	0	0	0	0	0	2	2	0	0	0	0	0	0	0	0	0	19	0	4	0	0
4	7	1	2002	0.509756801	6	0.608695652	0	0	0	2	1	4	0	0	0	0	4	0	0	2	0	0	1	0	0	0	0	0	0	0	0	1	0
4	8	1	2002	0.405070763	10	2.130434783	2	2	1	0	0	10	0	1	0	1	1	1	0	0	0	0	0	0	1	0	0	0	29	2	1	1	1
4	9	1	2002	0.878550254	6	1.652173913	0	4	0	0	0	26	0	3	2	0	0	0	2	0	0	0	0	0	0	1	0	0	0	1	0	0	0
4	12	1	2002	0.387409677	3	0.130434783	0	1	0	0	0	1	0	0	0	0	0	0	0	0	0	0	0	0	0	0	0	0	1	0	0	1	0
4	14	1	2002	0.456436259	6	1.217391304	0	2	0	0	0	0	0	0	1	0	2	0	4	0	0	0	0	18	1	0	0	0	0	0	6	1	0
4	15	1	2002	0.700620106	10	1.652173913	0	2	1	1	1	6	0	0	1	0	0	5	10	0	0	0	0	0	1	0	0	0	10	0	4	0	0
4	16	1	2002	0.499754722	5	0.695652174	0	0	0	0	0	3	0	2	0	0	0	1	2	0	0	0	0	0	0	0	0	0	8	3	0	1	0
4	17	1	2002	0.734805069	8	2.47826087	0	3	1	1	1	47	0	0	0	0	1	0	2	0	1	0	0	0	0	0	0	0	0	1	2	0	2
4	18	1	2002	0.433184634	6	1.434782609	0	2	0	0	0	14	0	2	0	0	0	0	4	0	0	0	0	0	2	0	0	0	9	0	1	0	0
4	19	1	2002	0.337855958	10	1.086956522	1	1	0	2	1	1	0	0	1	0	0	1	2	0	0	0	0	0	1	0	0	0	14	1	0	0	0
4	20	1	2002	0.497537013	6	0.869565217	0	0	1	1	0	0	0	1	2	0	3	0	0	0	0	0	0	0	0	0	0	0	12	0	0	0	0
4	22	1	2002	0.316431033	3	0.173913043	0	0	0	0	0	1	0	0	0	0	1	2	0	0	0	0	0	0	0	0	0	0	0	1	1	0	0
4	23	1	2002	0.157645419	4	0.217391304	2	1	0	0	1	0	0	0	0	0	1	0	0	0	0	0	0	0	0	0	0	0	0	0	0	0	0
4	24	1	2002	0.210715238	5	0.434782609	0	4	0	0	0	1	0	2	0	0	0	0	0	0	0	0	1	0	2	0	0	0	0	0	4	2	0
4	25	1	2002	0.40070101	9	0.652173913	1	2	0	0	0	1	0	1	0	1	3	0	0	2	0	0	0	0	1	0	0	0	3	1	0	1	0
4	26	1	2002	0.150484874	6	0.304347826	0	1	1	0	0	1	0	0	0	0	0	0	1	0	0	0	0	0	2	0	0	0	1	0	0	1	0
4	30	1	2002	0.556546592	9	1.47826087	0	1	1	2	0	7	0	3	0	0	0	9	2	1	0	0	0	0	0	0	0	0	8	1	2	2	0
5	2	1	2002	0.518558989	5	0.52173913	0	3	0	0	0	5	0	0	0	0	1	0	1	0	0	0	0	0	0	0	0	0	2	0	1	0	0
5	3	1	2002	0.31792642	9	0.826086957	6	4	1	1	0	0	1	0	0	0	2	0	2	0	1	0	0	0	1	0	0	0	0	0	5	0	1
5	4	1	2002	0.507100326	10	1.130434783	2	2	1	2	1	1	0	0	0	0	1	0	4	1	0	0	0	0	0	0	0	0	11	0	2	1	0
5	5	1	2002	0.141333464	4	0.347826087	0	1	0	3	1	0	0	0	0	0	0	0	3	0	0	0	0	0	0	0	0	0	0	2	0	0	0
5	6	1	2002	0.23774264	9	0.869565217	2	6	1	4	0	2	0	0	0	0	1	0	2	0	0	0	0	0	1	1	0	0	0	0	4	0	0
5	7	1	2002	0.310434561	8	0.695652174	3	2	2	4	0	2	0	0	0	0	0	1	1	0	0	0	0	0	1	0	0	0	0	1	3	0	0
5	8	1	2002	0.129083827	7	0.913043478	2	1	0	1	0	0	0	0	1	0	1	0	0	1	0	0	0	0	0	0	0	0	14	0	0	0	0
5	9	1	2002	0.449430924	11	3	2	4	0	0	2	1	0	2	2	0	3	0	2	2	0	0	0	0	2	0	0	0	47	2	2	3	1
5	12	1	2002	0.071047294	5	0.217391304	0	1	0	1	1	1	0	0	0	0	0	0	0	1	0	0	0	0	0	0	0	0	0	0	4	0	1
5	14	1	2002	0.666381417	11	2.086956522	1	2	1	2	0	3	2	0	1	0	1	0	0	0	0	0	0	0	1	1	0	0	33	0	0	2	0
5	15	1	2002	0.315792285	4	1.347826087	1	4	0	0	0	2	0	0	0	0	0	0	0	0	0	0	0	0	0	0	0	0	24	0	0	0	1
5	16	1	2002	0.137721851	6	0.782608696	3	1	0	2	0	0	0	1	0	0	0	1	0	0	0	0	0	0	0	0	0	0	10	1	0	2	0
5	17	1	2002	0.359089855	7	2.043478261	1	3	1	0	0	9	0	3	0	0	0	0	0	0	0	0	0	0	1	0	0	0	29	1	2	1	0
5	18	1	2002	0.301292106	10	1.304347826	2	5	0	2	0	4	0	2	0	0	1	0	0	0	1	0	0	0	3	1	0	0	9	1	4	2	1
5	19	1	2002	0.17806148	7	0.52173913	2	3	1	1	0	2	0	0	0	0	0	0	2	0	0	0	0	0	1	0	0	0	0	0	0	0	0
5	20	1	2002	0.432160846	11	1.260869565	3	2	2	1	0	2	0	0	1	1	3	0	0	3	0	0	0	0	2	0	0	0	9	1	0	0	0
5	22	1	2002	0.434017395	9	0.695652174	0	2	1	2	0	0	0	2	1	0	1	0	0	1	0	0	0	0	1	0	0	0	5	0	1	1	0
5	23	1	2002	0.256875235	5	0.739130435	0	9	1	0	0	0	0	3	1	0	0	0	0	0	0	0	0	0	0	0	0	0	3	0	0	0	0
5	24	1	2002	0.094633217	4	0.913043478	5	1	0	0	0	1	0	0	0	0	0	0	0	0	0	0	0	0	0	0	0	0	14	0	0	0	0
5	25	1	2002	0.283499688	6	0.52173913	1	4	0	0	1	0	0	1	0	0	0	0	0	0	0	0	1	0	0	0	0	0	4	0	3	0	0
5	26	1	2002	0.124687211	9	0.608695652	3	1	1	0	1	3	0	2	1	0	0	0	0	0	0	0	0	0	1	0	0	0	1	0	0	1	0
5	30	1	2002	0.36869197	8	1.173913043	2	3	0	0	1	6	0	0	0	0	1	0	1	0	0	0	0	0	1	0	0	0	12	0	4	2	0
6	2	1	2002	0.250434027	6	0.434782609	1	4	0	1	1	2	0	0	0	0	0	0	1	0	0	0	0	0	0	0	0	0	0	0	0	1	0
6	3	1	2002	0.192749701	6	0.565217391	2	0	1	4	0	4	0	0	0	0	1	0	0	0	0	0	0	0	1	0	0	0	0	0	2	2	0
6	4	1	2002	0.119974205	5	0.347826087	0	0	2	1	0	0	0	2	0	0	0	0	1	0	0	0	0	0	0	0	0	0	2	0	0	0	0
6	5	1	2002	0.225582547	7	0.565217391	3	0	1	1	0	2	0	0	0	0	0	0	0	0	1	0	0	0	1	0	0	0	4	0	0	2	0
6	6	1	2002	0.344297165	6	0.47826087	4	1	0	2	1	2	0	0	0	0	0	0	1	0	0	0	0	0	0	0	0	0	0	0	1	1	0
6	7	1	2002	0.379502931	9	1.086956522	0	3	0	1	1	2	0	3	2	0	9	0	1	3	0	0	0	0	0	0	0	0	0	0	0	0	0
6	8	1	2002	0.399668268	5	0.304347826	2	2	0	0	0	1	0	0	0	0	1	1	0	0	0	0	0	0	0	0	0	0	0	0	0	2	0
6	9	1	2002	0.713201056	9	2.391304348	0	0	1	0	0	28	0	2	1	0	5	0	5	3	1	0	0	0	0	0	0	0	9	1	0	1	0
6	12	1	2002	0.371500671	5	0.52173913	0	2	0	0	0	0	0	1	0	0	0	2	0	0	0	0	0	0	2	0	0	0	5	1	0	1	0
6	14	1	2002	0.110912339	5	0.260869565	1	2	1	1	0	1	0	0	0	0	0	0	0	0	0	0	0	0	0	0	0	0	0	0	3	1	0
6	15	1	2002	0.242867549	9	1.391304348	5	8	0	2	1	3	0	1	1	0	0	0	0	0	0	0	0	0	1	0	0	0	10	0	0	0	0
6	16	1	2002	0.348031155	10	2.739130435	1	3	0	0	0	2	6	3	0	0	4	2	6	0	0	0	0	34	2	0	0	0	0	4	1	3	0
6	17	1	2002	0.536393194	10	3.956521739	0	3	1	4	0	32	0	0	2	0	7	0	2	4	0	0	1	0	0	0	0	0	35	0	0	2	0
6	18	1	2002	0.26220311	7	3.217391304	0	2	0	0	0	1	0	2	0	0	1	1	0	0	1	0	0	0	0	0	0	0	66	0	2	0	0
6	19	1	2002	0.408073476	12	1.304347826	7	1	0	0	0	2	4	2	0	1	3	0	1	1	0	0	0	0	1	0	1	0	6	1	0	0	0
6	20	1	2002	0.331993802	10	0.826086957	6	1	1	0	0	1	1	2	1	0	3	0	1	0	0	0	0	0	2	0	0	0	0	2	0	4	0
6	22	1	2002	0.341527267	7	4.956521739	1	0	0	2	0	6	0	1	0	0	2	0	1	0	0	0	0	0	0	0	0	0	101	0	2	0	0
6	23	1	2002	0.300880203	9	0.913043478	0	4	1	0	0	7	0	0	1	0	2	1	2	1	0	0	0	0	0	0	0	0	2	0	0	0	0
6	24	1	2002	0.320090403	7	0.391304348	0	3	1	1	1	0	0	1	0	0	1	0	0	1	0	0	0	0	0	0	0	0	0	0	0	0	1
6	25	1	2002	0.513866877	5	1.086956522	1	0	1	0	0	16	0	0	0	0	0	3	4	0	0	0	0	0	0	0	0	0	0	4	1	0	0
6	26	1	2002	0.236957636	9	1.217391304	7	1	0	2	0	0	4	0	1	0	1	0	3	1	0	0	0	0	0	0	0	0	8	0	0	1	0
6	30	1	2002	0.417033859	8	0.869565217	0	1	0	1	0	1	0	3	1	0	0	0	0	0	1	0	0	0	1	0	0	0	11	0	2	0	0
1	2	2	2002	0.393837915	8	1.130434783	1	2	0	4	0	13	0	0	1	0	0	0	1	0	0	0	0	0	1	0	0	0	3
1	3	2	2002	0.725762626	9	1.434782609	4	1	1	1	0	4	0	0	0	3	0	0	0	4	0	0	0	0	1	0	0	0	14
1	4	2	2002	0.404342251	5	1.434782609	2	0	0	0	0	6	0	3	0	0	0	1	0	0	0	0	0	0	0	0	0	0	21
1	5	2	2002	0.317900383	5	0.826086957	3	2	0	0	0	2	0	0	1	0	0	0	0	0	0	0	0	0	0	0	0	0	11
1	6	2	2002	0.455048294	3	2	0	0	0	0	0	36	0	1	0	0	0	0	0	0	0	0	0	0	0	0	0	0	9
1	7	2	2002	0.248174084	10	1.52173913	1	0	1	2	1	17	0	2	0	0	1	0	0	1	0	0	0	0	0	0	1	0	8
1	8	2	2002	0.174263035	3	0.782608696	0	0	0	0	0	1	0	0	0	0	0	1	0	0	0	0	0	0	0	0	0	0	16
1	9	2	2002	0.248627993	6	1.304347826	0	0	2	2	0	21	0	1	0	0	0	0	0	0	1	0	0	0	0	0	0	0	3
1	12	2	2002	0.419860087	8	2.304347826	1	1	1	0	0	19	1	1	1	0	0	0	0	0	0	0	0	0	0	0	0	0	28
1	14	2	2002	0.178632277	7	0.782608696	2	0	1	1	0	10	0	0	0	0	0	0	1	0	0	0	0	0	1	0	0	0	2
1	15	2	2002	0.205565195	5	3.304347826	1	0	0	0	0	23	0	0	0	0	2	0	0	0	0	0	0	0	1	0	0	0	49
1	16	2	2002	0.475348281	5	2.173913043	0	0	1	0	0	19	1	0	0	1	0	0	0	0	0	0	0	0	0	0	0	0	28
1	17	2	2002	0.300522984	6	2.260869565	1	2	0	0	1	32	0	1	0	0	0	0	0	0	0	0	0	0	0	0	0	0	15
1	18	2	2002	0.208104157	2	1.565217391	0	0	0	0	0	0	0	1	0	0	0	0	0	0	0	0	0	0	0	0	0	0	35
1	19	2	2002	0.186014889	5	0.652173913	1	3	0	1	0	7	0	0	0	0	0	0	0	0	0	0	0	0	0	0	0	0	3
1	20	2	2002	0.379983438	4	0.869565217	1	3	0	0	0	6	0	0	0	0	0	0	0	0	0	0	0	0	0	0	0	0	10
1	22	2	2002	0.300426345	8	2.217391304	1	1	0	0	0	33	0	2	2	0	0	1	0	0	0	0	0	0	1	0	0	0	10
1	23	2	2002	0.273642778	4	0.826086957	5	2	0	0	0	11	0	0	0	0	0	0	0	0	0	0	0	0	1	0	0	0	0
1	24	2	2002	0.360708406	6	1.434782609	0	2	0	0	0	20	7	2	1	0	0	0	0	0	0	0	0	0	0	0	0	0	1
1	25	2	2002	0.420407706	7	2.782608696	1	0	0	2	1	46	0	1	1	0	0	0	0	0	0	0	0	0	0	0	0	0	12
1	26	2	2002	0.307621537	5	1.130434783	2	1	0	0	0	0	0	1	0	0	0	1	0	0	0	0	0	0	0	0	0	0	21
1	30	2	2002	0.381160673	7	1.086956522	1	1	0	1	0	16	0	1	0	0	0	2	0	0	0	0	0	0	0	0	0	0	3
2	2	2	2002	0.297805386	4	0.434782609	0	1	0	0	0	6	0	0	0	0	0	2	0	0	0	0	0	0	0	0	0	0	1
2	3	2	2002	0.706701371	6	1.391304348	0	1	0	0	0	4	0	1	0	0	0	1	0	1	0	0	0	0	0	0	0	0	24
2	4	2	2002	0.220907323	5	1.304347826	0	1	0	0	0	9	0	1	1	0	0	0	0	0	0	0	0	0	0	0	0	0	18
2	5	2	2002	0.437635754	7	0.913043478	0	1	0	0	0	10	0	0	2	0	0	0	0	1	0	0	0	0	1	0	1	0	5
2	6	2	2002	0.46854843	6	1.913043478	0	0	1	1	0	7	0	1	0	0	0	0	0	0	0	0	0	0	1	0	0	0	33
2	7	2	2002	0.55257433	8	4.086956522	1	1	0	0	0	47	0	1	0	0	2	2	0	4	0	0	0	0	0	0	0	0	36
2	8	2	2002	0.475939827	4	1.913043478	0	1	0	2	0	39	0	0	0	0	0	0	0	0	0	0	0	0	0	0	0	0	2
2	9	2	2002	0.97685637	9	3.869565217	1	1	1	2	0	79	0	1	1	0	0	0	0	1	0	0	0	0	0	0	0	0	2
2	12	2	2002	0.316418589	5	0.434782609	0	2	0	0	0	5	0	1	0	0	0	0	0	1	1	0	0	0	0	0	0	0	0
2	14	2	2002	0.290659978	7	0.782608696	1	1	0	1	0	10	0	3	0	0	0	1	0	0	0	0	0	0	1	0	0	0	0
2	15	2	2002	0.773159524	5	2.130434783	0	0	0	0	0	32	0	1	0	0	0	2	0	1	0	0	0	0	0	0	0	0	13
2	16	2	2002	0.564472606	6	1.304347826	0	0	1	1	0	14	0	2	0	0	0	1	0	0	0	0	0	0	0	0	0	0	11
2	17	2	2002	0.324524527	8	1.304347826	0	1	2	2	1	10	0	2	0	0	0	1	0	0	0	0	0	0	0	0	0	0	11
2	18	2	2002	0.536904216	8	2.130434783	1	3	1	1	0	11	0	2	0	0	0	0	0	1	0	0	0	0	0	0	0	0	29
2	19	2	2002	0.319821443	6	1.565217391	3	1	0	0	0	8	0	2	1	0	0	0	0	0	0	0	0	0	0	0	0	0	21
2	20	2	2002	0.72560449	7	2.043478261	3	1	0	0	1	23	0	6	0	0	0	1	0	0	0	0	0	0	0	0	0	0	12
2	22	2	2002	0.57025043	3	0.565217391	0	0	0	0	0	5	0	0	0	0	0	2	0	0	0	0	0	0	0	0	0	0	6
2	23	2	2002	0.150835467	4	0.782608696	0	0	0	0	0	4	0	0	0	0	2	0	0	1	0	0	0	0	0	0	0	0	11
2	24	2	2002	0.363499215	8	0.739130435	1	1	0	0	0	8	0	1	1	0	0	0	0	2	0	0	0	0	1	0	0	0	2
2	25	2	2002	0.34713213	9	2.565217391	1	2	0	0	0	47	0	1	1	0	0	1	4	0	0	0	0	0	1	0	0	0	1
2	26	2	2002	0.433550572	5	2.347826087	0	0	0	0	0	11	0	1	1	0	0	0	0	0	0	0	0	0	1	0	0	0	40
2	30	2	2002	0.268008448	5	0.52173913	2	2	0	0	0	5	0	0	0	0	0	2	0	0	0	0	0	0	1	0	0	0	0
3	2	2	2002	0.701377456	8	1.130434783	1	1	0	0	0	6	0	4	3	0	0	2	0	0	0	0	0	0	1	0	0	0	8
3	3	2	2002	0.258748702	4	3.565217391	0	1	0	0	0	10	0	1	0	0	0	0	0	0	0	0	0	0	0	0	0	0	70
3	4	2	2002	0.323587425	8	1.782608696	1	0	2	1	0	24	0	0	0	0	0	1	0	3	0	0	0	0	2	0	0	0	7
3	5	2	2002	0.327022492	6	1.695652174	0	2	0	0	0	27	0	2	0	1	0	2	0	0	0	0	0	0	0	0	0	0	5
3	6	2	2002	0.650665557	6	1.695652174	4	0	0	0	0	20	0	0	1	0	0	3	0	2	0	0	0	0	0	0	0	0	9
3	7	2	2002	0.6613251	4	1.130434783	0	2	0	0	0	6	0	0	0	0	0	2	0	0	0	0	0	0	0	0	0	0	16
3	8	2	2002	0.648665428	7	1.434782609	0	0	0	2	2	5	0	2	0	0	0	0	0	2	0	0	0	0	1	0	0	0	19
3	9	2	2002	0.516279171	6	2.956521739	1	2	1	0	0	36	0	1	0	0	0	0	0	0	0	0	0	0	0	0	0	0	27
3	12	2	2002	0.987059076	7	1.652173913	2	1	0	0	0	14	0	2	0	0	0	3	0	6	0	0	0	0	0	0	0	0	10
3	14	2	2002	0.745992331	6	1.434782609	2	1	0	0	0	23	0	2	0	0	0	1	0	0	0	0	0	0	0	0	0	0	4
3	15	2	2002	0.820650133	9	3.913043478	2	0	1	1	0	41	0	2	1	0	0	2	0	0	0	0	0	0	2	0	0	0	38
3	16	2	2002	0.648952416	7	4.652173913	1	1	0	0	0	12	0	2	1	0	0	0	0	1	0	0	0	0	0	0	0	0	89
3	17	2	2002	0.349694521	7	5.608695652	1	0	1	0	0	96	0	1	1	0	0	6	0	0	0	0	0	0	0	0	0	0	23
3	18	2	2002	0.145221637	6	0.739130435	1	0	0	0	0	11	0	1	1	0	0	1	0	0	0	0	0	0	0	0	0	0	2
3	19	2	2002	0.240826613	7	0.956521739	1	2	0	2	0	7	0	2	0	0	0	1	0	0	0	0	0	0	0	0	0	0	7
3	20	2	2002	0.560542632	7	0.913043478	2	2	0	0	0	0	4	1	1	0	0	0	0	0	0	0	0	0	1	0	0	0	10
3	22	2	2002	0.391442447	4	0.652173913	1	1	0	0	0	0	0	0	0	0	0	7	0	0	0	0	0	0	0	0	0	0	6
3	23	2	2002	0.245248566	5	4.434782609	1	2	0	0	0	6	0	0	2	0	0	0	0	0	0	0	0	0	0	0	0	0	91
3	24	2	2002	0.530242001	10	1.652173913	1	1	0	0	0	11	0	1	1	1	0	8	0	1	0	0	0	0	4	0	0	0	9
3	25	2	2002	1.130485575	6	1.47826087	4	0	0	0	0	13	0	10	0	0	0	2	0	0	0	0	0	0	3	0	0	0	2
3	26	2	2002	0.151737429	4	1.52173913	0	0	0	0	0	3	0	1	0	0	0	0	0	0	0	0	0	0	2	0	0	0	29
3	30	2	2002	0.681335172	5	6.52173913	4	1	0	1	0	59	0	0	0	0	0	0	0	0	0	0	0	0	0	0	0	0	85
4	2	2	2002	0.421338952	3	2.173913043	0	0	0	0	0	4	0	0	0	0	0	1	0	0	0	0	0	0	0	0	0	0	45
4	3	2	2002	0.144407529	5	1.826086957	0	1	0	1	0	5	0	0	0	0	0	0	0	0	0	0	0	0	2	0	0	0	33
4	4	2	2002	0.280662263	6	1.608695652	1	3	0	0	0	8	0	0	2	0	0	1	0	0	0	0	0	0	0	0	0	0	22
4	5	2	2002	0.565304285	7	6.695652174	1	1	0	0	1	15	0	0	1	0	0	5	0	0	0	0	0	0	0	0	0	0	130
4	6	2	2002	0.263384432	5	1.695652174	1	0	0	0	0	12	0	1	0	0	0	1	0	0	0	0	0	0	0	0	0	0	24
4	7	2	2002	0.588837277	6	0.826086957	1	1	0	0	0	12	0	1	0	0	0	3	0	0	0	0	0	0	0	1	0	0	0
4	8	2	2002	0.508615428	7	3.47826087	2	0	0	0	0	15	0	2	0	2	0	2	0	2	0	0	0	0	0	0	0	0	55
4	9	2	2002	0.437041279	4	3.086956522	0	2	0	0	0	32	0	0	0	0	0	0	0	2	0	0	0	0	0	0	0	0	35
4	12	2	2002	0.478112734	5	1.217391304	1	0	0	0	0	14	0	0	0	0	0	2	0	0	0	0	0	0	1	0	0	0	10
4	14	2	2002	0.374785446	10	4.565217391	2	1	0	1	1	28	0	0	1	0	0	1	0	0	0	0	1	0	1	0	0	0	68
4	15	2	2002	0.502319269	4	3.695652174	2	0	1	0	0	24	0	0	0	0	0	0	0	0	0	0	0	0	0	0	0	0	58
4	16	2	2002	0.298956266	6	3.260869565	1	2	0	0	0	14	0	0	0	0	0	1	0	0	0	0	1	0	0	0	0	0	56
4	17	2	2002	0.291696648	6	3.347826087	1	0	0	0	0	37	0	0	1	0	0	0	0	2	1	0	0	0	0	0	0	0	35
4	18	2	2002	0.724614675	5	2.217391304	1	1	0	0	0	2	0	3	0	0	0	0	0	0	0	0	0	0	0	0	0	0	44
4	19	2	2002	0.263756345	4	2.304347826	2	1	0	0	0	8	0	0	0	0	0	0	0	0	0	0	0	0	0	0	0	0	42
4	20	2	2002	0.306567297	7	1.52173913	1	2	0	0	0	2	0	0	1	0	0	2	0	1	0	0	0	0	0	0	0	0	26
4	22	2	2002	0.545669055	3	2.043478261	0	0	0	0	0	21	0	0	2	0	0	0	0	0	0	0	0	0	0	0	0	0	24
4	23	2	2002	0.3952055	7	4.391304348	1	0	0	0	0	5	0	1	0	1	0	2	0	0	0	0	0	0	1	0	0	0	90
4	24	2	2002	0.641186177	6	2.47826087	0	1	0	0	0	33	0	1	0	0	0	2	0	1	0	0	0	0	0	0	0	0	19
4	25	2	2002	0.358166515	5	1.47826087	1	0	0	0	0	3	0	1	1	0	0	0	0	0	0	0	0	0	0	0	0	0	28
4	26	2	2002	0.550682554	6	2.782608696	0	2	0	0	0	37	0	1	1	0	0	6	0	0	0	0	0	0	0	0	0	0	17
4	30	2	2002	0.670599489	5	2.47826087	1	0	0	0	0	34	0	0	0	0	0	0	0	1	1	0	0	0	0	0	0	0	20
5	2	2	2002	0.28225241	4	0.913043478	0	1	0	0	0	3	0	2	0	0	0	0	0	0	0	0	0	0	0	0	0	0	15
5	3	2	2002	0.537024282	6	0.434782609	1	1	0	1	0	2	0	0	0	0	0	1	0	0	0	0	0	0	0	0	0	0	4
5	4	2	2002	0.341172743	4	1.086956522	2	2	0	0	0	16	0	0	0	0	0	0	0	0	0	0	0	0	0	0	0	0	5
5	5	2	2002	0.29465145	5	1.391304348	2	1	0	0	0	23	0	0	0	0	0	0	0	1	0	0	0	0	0	0	0	0	5
5	6	2	2002	0.316409804	6	1.130434783	2	0	0	0	0	19	0	2	1	0	0	1	0	0	0	0	0	0	0	1	0	0	0
5	7	2	2002	0.349369463	4	1.304347826	1	2	0	0	0	20	0	0	0	0	0	7	0	0	0	0	0	0	0	0	0	0	0
5	8	2	2002	0.594152406	6	1.304347826	0	0	1	0	0	18	0	0	0	1	0	1	0	0	0	0	0	0	0	1	0	0	8
5	9	2	2002	0.312793173	8	0.739130435	2	1	0	2	0	5	0	0	0	0	0	0	0	1	0	0	0	0	3	1	0	0	2
5	12	2	2002	0.388098161	5	0.391304348	0	2	0	0	0	0	0	0	0	0	0	0	0	4	0	0	0	0	1	1	0	0	1
5	14	2	2002	0.146311018	7	1.565217391	1	4	0	0	0	20	0	1	1	0	0	0	0	3	0	0	0	0	0	0	0	0	6
5	15	2	2002	0.072215478	5	0.434782609	1	1	0	0	0	5	0	0	0	0	0	0	0	0	0	0	0	0	1	0	0	0	2
5	16	2	2002	0.528101307	7	2.130434783	1	0	0	0	0	4	0	0	1	0	0	2	0	3	0	0	0	0	2	0	0	0	36
5	17	2	2002	0.471342167	7	4.086956522	1	1	1	1	0	85	0	0	0	0	0	0	0	0	0	0	0	0	1	0	0	0	4
5	18	2	2002	0.394177615	6	1.304347826	1	1	0	0	0	13	0	0	0	0	0	1	0	0	0	0	0	0	1	0	0	0	13
5	19	2	2002	0.079226178	4	1.043478261	3	0	0	0	0	12	0	0	0	0	0	0	0	0	0	0	0	7	0	0	0	0	2
5	20	2	2002	0.310995107	2	0.260869565	0	0	0	0	0	5	0	0	0	0	0	0	0	1	0	0	0	0	0	0	0	0	0
5	22	2	2002	0.441843931	4	3.608695652	0	1	0	0	0	1	0	1	0	0	0	0	0	0	0	0	0	0	0	0	0	0	80
5	23	2	2002	0.478358724	7	0.913043478	2	1	0	0	0	9	1	1	0	0	0	0	0	0	0	0	0	0	1	0	0	0	6
5	24	2	2002	0.253263723	6	0.652173913	3	0	0	1	0	8	0	1	0	0	0	1	0	0	0	0	0	0	0	0	0	0	1
5	25	2	2002	0.423482574	4	0.347826087	1	0	0	0	0	0	0	0	0	0	0	0	0	5	0	0	0	0	1	0	0	0	1
5	26	2	2002	0.299275466	3	0.47826087	1	3	0	0	0	7	0	0	0	0	0	0	0	0	0	0	0	0	0	0	0	0	0
5	30	2	2002	0.259252395	8	1.782608696	3	0	1	0	0	3	0	1	1	0	0	2	0	0	0	0	0	0	1	0	0	0	29
6	2	2	2002	0.110771398	4	0.260869565	1	2	0	1	0	2	0	0	0	0	0	0	0	0	0	0	0	0	0	0	0	0	0
6	3	2	2002	0.400766619	6	1.347826087	1	1	0	0	0	6	0	0	0	0	0	1	0	0	0	0	0	0	1	0	0	0	21
6	4	2	2002	0.046401227	1	0.043478261	1	0	0	0	0	0	0	0	0	0	0	0	0	0	0	0	0	0	0	0	0	0	0
6	5	2	2002	0.326334307	8	2.217391304	0	3	0	0	0	18	0	1	1	0	0	1	0	0	2	0	0	0	1	0	0	0	24
6	6	2	2002	0.453194587	5	0.391304348	0	1	0	0	0	3	0	0	1	0	0	0	0	0	0	0	0	0	1	0	0	0	3
6	7	2	2002	0.471541301	6	1.391304348	1	0	0	0	1	15	0	0	2	0	0	0	0	1	0	0	0	0	0	0	0	0	12
6	8	2	2002	0.656373098	6	1.652173913	0	2	0	0	0	19	0	0	0	0	0	6	0	1	0	0	0	0	1	0	0	0	9
6	9	2	2002	0.339570883	8	1.434782609	0	2	0	0	0	24	0	0	1	0	0	1	0	1	0	0	0	0	1	0	0	1	2
6	12	2	2002	0.293418574	4	0.869565217	2	0	0	0	0	2	0	0	0	0	0	3	0	0	0	0	0	0	0	0	0	0	13
6	14	2	2002	0.303580282	3	0.652173913	1	1	0	0	0	13	0	0	0	0	0	0	0	0	0	0	0	0	0	0	0	0	0
6	15	2	2002	0.341061462	9	0.913043478	1	2	1	0	0	2	0	1	0	0	0	1	0	1	0	0	0	0	2	0	0	0	10
6	16	2	2002	0.558226231	5	3.956521739	0	2	0	0	0	8	0	0	1	0	0	0	0	2	0	0	0	0	0	0	0	0	78
6	17	2	2002	0.157641176	4	2.52173913	0	1	0	0	0	13	0	0	0	0	0	0	0	0	0	0	0	0	6	0	0	0	38
6	18	2	2002	0.695347786	10	2.173913043	1	1	0	1	0	11	0	3	0	0	0	2	0	2	1	0	0	0	2	0	0	0	26
6	19	2	2002	0.477594399	8	0.782608696	2	0	1	1	0	4	0	4	0	0	0	2	0	1	0	0	0	0	0	0	0	0	3
6	20	2	2002	0.534473606	8	1.739130435	0	1	1	1	0	11	0	1	1	1	0	0	0	0	0	0	0	0	0	0	0	0	23
6	22	2	2002	0.389093833	6	1.217391304	0	1	0	0	0	3	0	0	0	0	0	0	0	3	0	0	0	0	1	1	0	0	19
6	23	2	2002	0.070071856	3	0.304347826	1	0	0	0	0	2	0	0	0	0	0	0	0	0	0	0	0	0	0	0	0	0	4
6	24	2	2002	0.588210589	5	1	0	0	1	0	0	6	0	0	2	0	0	0	0	4	0	0	0	0	0	0	0	0	10
6	25	2	2002	0.443791347	6	2.217391304	2	0	0	0	0	18	0	0	2	0	0	0	0	1	0	0	0	0	3	0	0	0	25
6	26	2	2002	0.549991441	6	2.217391304	1	1	0	0	1	12	0	0	0	0	0	2	0	0	0	0	0	0	0	0	0	0	34
6	30	2	2002	0.217668462	4	2.043478261	1	0	0	0	0	6	0	0	1	0	0	0	0	0	0	0	0	0	0	0	0	0	39
